# Supplementary material for: An Alternative Strategy for Screening and Confirmation of 330 Pesticides in Ground- and Surface Water Using Liquid Chromatography Tandem Mass Spectrometry
Source: Molecules. 2022 Mar 14;27(6):1872. doi: 10.3390/molecules27061872 (PMC8950376; doi:10.3390/molecules27061872)
Supplement: Supplementary file 1 [file molecules-27-01872-s001.zip]

Archive with 1 entries (1 files):
- molecules-1627265-supplementary.pdf
